# Supplementary material for: Hydroquinine Inhibits the Growth of Multidrug-Resistant Pseudomonas aeruginosa via the Suppression of the Arginine Deiminase Pathway Genes
Source: Int J Mol Sci. 2023 Sep 10;24(18):13914. doi: 10.3390/ijms241813914 (PMC10530414; doi:10.3390/ijms241813914)
Supplement: Supplementary file 1 [file ijms-24-13914-s001.zip]

Archive with 1 entries (1 files):
- ijms-2587988-supplementary.pdf
